# Supplementary material for: A Novel Ex Vivo Method for Visualizing Live-Cell Calcium Response Behavior in Intact Human Tumors
Source: PLoS One. 2016 Aug 18;11(8):e0161134. doi: 10.1371/journal.pone.0161134 (PMC4990350; doi:10.1371/journal.pone.0161134)
Supplement: S3 Fig — Sequential images of Fluo-4-AM fluorescence (in green) and corresponding nuclear fields (Hoechst 33342 fluorescence, in blue) are provided in lsm format. (ZIP) [file pone.0161134.s003.zip]

Archive with 3 entries (2 files):
- Koh.PONE.D.16.16622.S3.tif
- __MACOSX/
- __MACOSX/._Koh.PONE.D.16.16622.S3.tif
